# Supplementary material for: Receptor-Activator of Nuclear KappaB Ligand Expression as a New Therapeutic Target in Primary Bone Tumors
Source: PLoS One. 2016 May 10;11(5):e0154680. doi: 10.1371/journal.pone.0154680 (PMC4862691; doi:10.1371/journal.pone.0154680)
Supplement: S1 Table — The values of RANKL, RANK and OPG expression as assessed with real-time RT-PCR in all samples. (XLSX) [file pone.0154680.s001.xlsx]

## Sheet: Sheet1
	18cases	17	16	12	10	9	8	8	4	3	2	2	2	3	15	1	1	1	1	1	1
RANKL	GCT	chondrosarcoma	osteosarcoma	osteochondroma	FD	enchondroma	Ewing sarcoma	ABC	chordoma	SBC	osteoid osteoma	osteofibrous dysplasia	leiomyosarcoma	multiple myeloma	bone metastasis	osteochondromatosis	clear cell chondrosarcoma	ossifying fibroma	non-ossifying fibroma	chondroblastoma	osteoma
	5472.31	41.9461	62.488	354.914	735.32	227.517	37.2074	205.746	0.46517	283.271	965.608	192.687	1.71946	45.0417	11.5326	80.7481	1518.66	570.953	718.018	508.75	216.461
	1531.41	12.011	152.4	42.8057	280.791	214.458	117.095	302.045	6.34941	394.488	372.225	120.336	747.128	198.928	0.680538
	732.7	375.763	229.8	315.152	952.092	175.322	0.0852103	247.366	0.203977	22.9629				22.0267	4.50909
	252.459	222.658	35.8848	307.28	185.916	490.434	80.2025	84.7489	10.7699						69.3082
	243.29	416.712	534.493	306.881	3737.4	1179.61	0.184968	441.176							0.164128
	317.659	1116.55	183.721	2972.93	549.477	94.7807	0.65264	1618.09							36.0689
	2047.13	1387.27	79.0531	921.639	1121.97	237.205	3.80454	172.539							117.438
	4831.36	199.934	51.4076	1223.14	214.96	261.465	0.322577	35.6797							359.942
	185.6	402.011	95.1759	406.744	354.588	503.611									6.36394
	298.141	148.633	257.772	17.7995	284.498										11.9709
	74.3258	55.0559	42.8334	381.116											12.7176
	993.748	146.524	588.183	1401.87											179.471
	373.84	1880.99	115.662												10.7602
	106.866	348.379	23.7266												666.743
	189.12	2622.57	242.281												50.1385
	382.921	101.452	23.5175
	240.361	803.259
	113.456
MAX	5472.31	2622.57	588.183	2972.93	3737.4	1179.61	117.095	1618.09	10.7699	394.488	965.608	192.687	747.128	198.928	666.743
The third quartile	928.486	803.259	232.92	997.015	897.899	490.434	47.9562	336.828	7.45453	338.879	817.262	174.599	560.776	121.985	93.3732
Median	307.9	348.379	105.419	368.015	452.033	237.205	2.22859	226.556	3.40729	283.271	668.916	156.511	374.424	45.0417	12.7176
The first quartile	201.93	146.524	49.2641	307.18	281.718	214.458	0.288175	150.592	0.399872	153.117	520.571	138.424	188.071	33.5342	8.56206
MIN	74.3258	12.011	23.5175	17.7995	185.916	94.7807	0.0852103	35.6797	0.203977	22.9629	372.225	120.336	1.71946	22.0267	0.164128
MAX-The third quartile	4543.82	1819.31	355.263	1975.91	2839.5	689.18	69.1386	1281.26	3.31534	55.6088	148.346	18.0876	186.352	76.9429	573.37
The third quartile-Median	620.586	454.88	127.501	629	445.866	253.229	45.7276	110.272	4.04724	55.6088	148.346	18.0876	186.352	76.9429	80.6556
Median-The first quartile	105.97	201.855	56.1547	60.8347	170.315	22.747	1.94042	75.9641	3.00742	130.154	148.346	18.0876	186.352	11.5075	4.15553
The first quartile	201.93	146.524	49.2641	307.18	281.718	214.458	0.288175	150.592	0.399872	153.117	520.571	138.424	188.071	33.5342	8.56206
The first quartile-MIN	127.605	134.513	25.7466	289.381	95.8021	119.677	0.202965	114.912	0.195895	130.154	148.346	18.0876	186.352	11.5075	8.39793
RANK
	GCT	chondrosarcoma	osteosarcoma	osteochondroma	FD	enchondroma	Ewing sarcoma	ABC	chordoma	SBC	osteoid osteoma	osteofibrous dysplasia	leiomyosarcoma	multiple myeloma	bone metastasis	osteochondromatosis	clear cell chondrosarcoma	ossifying fibroma	non-ossifying fibroma	chondroblastoma	osteoma
	283.093	0.614213	27.4528	233.772	238.425	34.6226	19.2691	123.635	1.01845	421.871	35.0689	59.0529	3.01295	2.75754	1.50544	42.7222	43.9414	26.1364	146.865	10.1445	58.5568
	530.383	9.7367	305.8	23.618	162.476	3.67256	56.3056	55.2102	1.76682	23.9915	52.4759	54.2198	85.559	16.94	1.49778
	189.6	45.4648	3466.5	602.638	436.95	207.232	1.53973	87.2445	2.73669	9.84792				46.2718	58.4602
	91.828	33.2987	4.9481	273.773	26.7602	178.425	3.05853	55.7335	1.58292						191.465
	20.8671	27.6684	18.091	78.8071	73.0489	31.926	0.186746	121.182							4.99395
	155.354	212.568	20.5715	1409	65.9726	8.96303	2.61409	205.407							22.3275
	798.762	2.02808	31.2458	649.882	105.162	67.615	2.58167	257.822							128.647
	257.099	2.12358	10.0354	40.92	131.997	1.94257	0.324748	71.1754							103.87
	418.467	148.823	50.057	249.673	31.7306	167.163									13.3451
	336.226	51.7542	13.9811	186.121	52.976										3.16391
	183.125	2.95382	0.814492	110.009											22.5745
	96.3331	21.6894	351.455	372.349											39.8501
	180.275	4.80826	17.7743												30.8114
	79.2707	150.165	1.50423												27.9475
	219.806	1.86354	95.7638												51.8305
	360.195	7.98067	2.43605
	205.042	180.592
	234.438
MAX	798.762	212.568	3466.5	1409	436.95	207.232	56.3056	257.822	2.73669	421.871	52.4759	59.0529	85.559	46.2718	191.465
The third quartile	322.943	51.7542	61.4837	429.921	154.857	167.163	7.11117	144.078	2.00929	222.931	48.1242	57.8446	64.9225	31.6059	55.1454
Median	212.424	21.6894	19.3312	241.723	89.1055	34.6226	2.59788	104.213	1.67487	23.9915	43.7724	56.6363	44.286	16.94	27.9475
The first quartile	161.584	2.95382	8.7636	102.209	56.2251	8.96303	1.23598	67.315	1.44181	16.9197	39.4207	55.4281	23.6495	9.8488	9.16953
MIN	20.8671	0.614213	0.814492	23.618	26.7602	1.94257	0.186746	55.2102	1.01845	9.84792	35.0689	54.2198	3.01295	2.75754	1.49778
MAX-The third quartile	475.819	160.814	3405.02	979.083	282.093	40.0692	49.1944	113.744	0.727407	198.94	4.35177	1.20826	20.6365	14.6659	136.319
The third quartile-Median	110.519	30.0647	42.1525	188.198	65.751	132.54	4.51329	39.8647	0.334416	198.94	4.35177	1.20826	20.6365	14.6659	27.1978
Median-The first quartile	50.8399	18.7356	10.5676	139.514	32.8803	25.6596	1.3619	36.8985	0.233064	7.07178	4.35176	1.20826	20.6365	7.09125	18.778
The first quartile	161.584	2.95382	8.7636	102.209	56.2251	8.96303	1.23598	67.315	1.44181	16.9197	39.4207	55.4281	23.6495	9.8488	9.16953
The first quartile-MIN	140.717	2.33961	7.94911	78.5908	29.465	7.02046	1.04924	12.1047	0.423353	7.07178	4.35177	1.20826	20.6365	7.09125	7.67174
OPG
	GCT	chondrosarcoma	osteosarcoma	exostosis	FD	enchondroma	Ewing sarcoma	ABC	chordoma	SBC	osteoid osteoma	osteofibrous dysplasia	leiomyosarcoma	myeloma	meta	osteochondromatosis	clear cell chondrosarcoma	ossifying fibroma	non-ossifying fibroma	chondroblastoma	osteoma
	135.139	8247.78	360.533	754.365	3008.55	1334.81	170.826	423.053	6643.58	136.032	1511.03	4769.48	1.93111	234.215	23.7977	3692.91	3609.32	6198.75	354.839	42.1214	3017.47
	285.738	107.063	364.9	149.244	2401.22	2757.59	267.95	292.857	2486.35	775.977	4464.87	1060.84	87.8509	477.734	314.71
	497.2	8609.84	560.9	16049.5	2150.19	1949.88	8.15925	89.9676	2879.96	366.78				370.903	490.049
	110.739	3963.23	172.432	559.397	1128.13	3673.74	28.394	600.412	2069.91						1541.01
	148.378	5957.9	453.566	1435.9	28413.6	12669.8	0.380828	1379.47							239.63
	82.5695	2210.63	163.81	1878.34	3584.86	1845.66	25.8498	10464.2							64.0409
	504.17	1965.36	172.338	2473.35	13697.4	1032.65	8.85059	49.6909							279.549
	655.574	8272.52	346.626	5362.23	3993.55	7300.04	3.95704	234.388							4762.67
	533.464	6428.77	1673.87	2318.73	9842.13	891.664									880.612
	134.179	620.38	368.195	3690.84	3877.98										204.941
	1066.55	630.716	2315.24	871.228											2923.52
	164.327	671.213	1803.31	1395.73											656.11
	57.3856	1013.81	360.255												906.887
	2138.53	1166.57	537.612												585.762
	374.53	14942.8	701.907												2804.15
	83.2235	155.459	76.3862
	405.36	2636.04
	8.28954
MAX	2138.53	14942.8	2315.24	16049.5	28413.6	12669.8	267.95	10464.2	6643.58	775.977	4464.87	4769.48	87.8509	477.734	4762.67
The third quartile	502.427	6428.77	596.152	2777.73	8379.99	3673.74	64.0019	795.177	3820.87	571.379	3726.41	3842.32	66.3709	424.319	1223.95
Median	225.033	2210.63	366.547	1657.12	3731.42	1949.88	17.3502	357.955	2683.16	366.78	2987.95	2915.16	44.891	370.903	585.762
The first quartile	116.599	671.213	303.078	842.012	2553.06	1334.81	7.1087	198.283	2382.24	251.406	2249.49	1988	23.411	302.559	259.589
MIN	8.28954	107.063	76.3862	149.244	1128.13	891.664	0.380828	49.6909	2069.91	136.032	1511.03	1060.84	1.93111	234.215	23.7977
MAX-The third quartile	1636.1	8514.08	1719.09	13271.8	20033.6	8996.05	203.949	9669.01	2822.72	204.598	738.459	927.16	21.4799	53.4155	3538.72
The third quartile-Median	277.395	4218.13	229.605	1120.61	4648.57	1723.86	46.6517	437.221	1137.71	204.598	738.459	927.16	21.4799	53.4155	638.188
Median-The first quartile	108.434	1539.42	63.4696	815.109	1178.36	615.074	10.2415	159.672	300.918	115.374	738.46	927.16	21.4799	68.344	326.173
The first quartile	116.599	671.213	303.078	842.012	2553.06	1334.81	7.1087	198.283	2382.24	251.406	2249.49	1988	23.411	302.559	259.589
The first quartile-MIN	108.31	564.15	226.691	692.768	1424.92	443.142	6.72787	148.592	312.332	115.374	738.46	927.16	21.4799	68.344	235.792
RANKL/OPG	GCT	chondrosarcoma	osteosarcoma	osteochondroma	FD	enchondroma	Ewing sarcoma	ABC	chordoma	SBC	osteoid osteoma	osteofibrous dysplasia	leiomyosarcoma	multiple myeloma	bone metastasis	osteochondromatosis	clear cell chondrosarcoma	ossifying fibroma	non-ossifying fibroma	chondroblastoma	osteoma
	24.8527	0.00508575	0.173321	0.47048	0.24441	0.17045	0.21781	0.486336	7.0018e-05	2.08237	0.63904	0.0403999	0.8904	0.192309	0.48461	0.0218657	0.42076	0.0921078	2.0235	12.0782	0.0717358
	5.35948	0.112186	0.417649	0.286817	0.116937	0.0777702	0.437002	1.03137	0.00255371	0.508376	0.0833674	0.113434	8.5045	0.416398	0.00216243
	1.47365	0.0436434	0.409699	0.0196362	0.442795	0.0899141	0.0104434	2.7495	7.08261e-05	0.0626066				0.0593868	0.00920131
	2.27976	0.056181	0.20811	0.549306	0.164799	0.133497	2.82463	0.141151	0.00520307						0.0449757
	1.63966	0.0699427	1.17842	0.21372	0.131536	0.0931045	0.4857	0.319815							0.000684923
	3.84717	0.505082	1.12154	1.58274	0.153277	0.0513531	0.0252474	0.154631							0.563217
	4.0604	0.705859	0.458709	0.372627	0.0819111	0.229704	0.429863	3.47225							0.420099
	7.36966	0.0241684	0.148308	0.228103	0.0538267	0.035817	0.0815198	0.152225							0.0755757
	0.347915	0.0625331	0.0568598	0.175417	0.0360276	0.5648									0.00722672
	2.22196	0.239584	0.700098	0.00482261	0.0733624										0.0584116
	0.069688	0.0872912	0.0185007	0.437447											0.00435009
	6.04738	0.218297	0.326169	1.00439											0.273537
	6.51452	1.85537	0.321055												0.011865
	0.0499716	0.298635	0.0441333												1.13825
	0.504954	0.175507	0.345175												0.0178801
	4.60112	0.652598	0.307876
	0.592957	0.304722
	13.6866
MAX	24.8527	1.85537	1.17842	1.58274	0.442795	0.5648	2.82463	3.47225	0.00520307	2.08237	0.63904	0.113434	8.5045	0.416398	1.13825
The third quartile	5.87541	0.304722	0.427914	0.490187	0.161919	0.17045	0.449176	1.46091	0.00321605	1.29538	0.500122	0.0951758	6.60097	0.304354	0.346818
Median	3.06347	0.175507	0.323612	0.329722	0.124236	0.0931045	0.323836	0.403075	0.00131227	0.508376	0.361204	0.0769171	4.69745	0.192309	0.0449757
The first quartile	0.813131	0.0625331	0.167068	0.204144	0.0754996	0.0777702	0.0674517	0.154029	7.06241e-05	0.285491	0.222286	0.0586585	2.79392	0.125848	0.00821402
MIN	0.0499716	0.00508575	0.0185007	0.00482261	0.0360276	0.035817	0.0104434	0.141151	7.0018e-05	0.0626066	0.0833674	0.0403999	0.8904	0.0593868	0.000684923
MAX-The third quartile	18.9773	1.55065	0.750511	1.09255	0.280876	0.39435	2.37545	2.01135	0.00198702	0.786999	0.138918	0.0182586	1.90352	0.112044	0.791431
The third quartile-Median	2.81194	0.129215	0.104302	0.160465	0.0376825	0.0773453	0.12534	1.05783	0.00190378	0.786999	0.138918	0.0182586	1.90352	0.112044	0.301842
Median-The first quartile	2.25034	0.112974	0.156544	0.125578	0.0487367	0.0153342	0.256385	0.249046	0.00124164	0.222885	0.138918	0.0182586	1.90352	0.0664612	0.0367617
The first quartile	0.813131	0.0625331	0.167068	0.204144	0.0754996	0.0777702	0.0674517	0.154029	7.06241e-05	0.285491	0.222286	0.0586585	2.79392	0.125848	0.00821402
The first quartile-MIN	0.76316	0.0574474	0.148567	0.199322	0.039472	0.0419532	0.0570083	0.0128781	6.06096e-07	0.222885	0.138918	0.0182586	1.90352	0.0664612	0.00752909
